# Supplementary material for: Molecular Signatures Reveal Circadian Clocks May Orchestrate the Homeorhetic Response to Lactation
Source: PLoS One. 2009 Oct 9;4(10):e7395. doi: 10.1371/journal.pone.0007395 (PMC2754660; doi:10.1371/journal.pone.0007395)
Supplement: Table S2 — Changes in expression of genes that enrich the KEGG_PATHWAY:hsa03320:PPAR signaling pathway, selected based on enrichment by 22 genes that were down regulated in mammary (p<0.05, unadjusted) during transition from pregnancy to lactation. Values are log base 2 fold change, adjusted and unadjusted (nominal) p-values as calculated across all three tissues (common) and within mammary, liver and adipose tissue. (0.02 MB XLS) [file pone.0007395.s005.xls]

## Sheet: Sheet1
Table S2. Changes in expression of genes that enrich the KEGG_PATHWAY:hsa03320:PPAR signaling pathway, selected based on enrichment by 22 genes that were down regulated in mammary (p<0.05, unadjusted) during transition from pregnancy to lactation. Values are log base 2 fold change, adjusted and unadjusted (nominal) p-values as calculated across all three tissues (common) and within mammary, liver…
		Common			Mammary			liver			adipose
entrez	symbol	fold_change	adjusted_p	unadjusted_p	fold_change	adjusted_p	unadjusted_p	fold_change	adjusted_p	unadjusted_p	fold_change	adjusted_p	unadjusted_p
296371	Pltp	-0.365477	0.301203	0.187924	-1.6432	4.0188e-05	4.92027e-06	-0.263181	0.884214	0.373273	0.809948	0.351896	0.00954672
114024	Acsl3	-0.181807	0.353902	0.23236	-0.806169	0.00766547	0.00229609	0.0939737	0.97365	0.698401	0.166775	0.894444	0.492941
170922	Ilk	-0.493117	0.0388518	0.00891869	-1.39855	1.348e-08	2.40631e-10	0.0468124	0.981322	0.749175	-0.127612	0.84704	0.386271
79111	Slc27a5	-0.395251	0.0534754	0.0151337	-1.03511	0.0446457	0.0176655	0.303017	0.921951	0.466333	-0.453658	0.792086	0.278306
24450	Hmgcs2	-1.13926	0.0514134	0.0142171	-3.4005	1.18464e-07	3.87153e-09	-0.187271	0.964107	0.645518	0.169999	0.939275	0.676157
140638	Apoa5	-0.180197	0.0677177	0.0223898	-0.416252	0.0382249	0.0148286	-0.073321	0.964951	0.650679	-0.0510171	0.956965	0.752473
25413	Cpt2	-0.461626	0.00994413	0.000755458	-0.695893	0.0356776	0.0136696	-0.563899	0.469668	0.0418382	-0.125087	0.929554	0.639628
25287	Acadl	-0.315033	0.0458218	0.011647	-0.815967	0.00375986	0.00100707	-0.110886	0.958975	0.621276	-0.0182469	0.987335	0.935064
58852	Nr1h3	-0.369124	0.188529	0.0995506	-1.44051	7.49782e-06	6.77703e-07	-0.0420748	0.989635	0.853219	0.375208	0.627313	0.107132
25541	Scp2	-0.0981419	0.464703	0.339318	-0.499195	0.0656357	0.0279826	0.100169	0.964107	0.645265	0.104601	0.926031	0.630775
50681	Acox1	-0.155379	0.389662	0.266459	-0.840218	1.07138e-05	1.04022e-06	0.000595204	0.998684	0.996509	0.373486	0.355307	0.00990058
308579	Cpt1c	-0.50379	0.0789446	0.028356	-1.62762	2.30723e-07	9.10115e-09	0.0397388	0.989635	0.844854	0.0765116	0.947835	0.70661
301517	Cyp27a1	-1.30727	0.0291631	0.00541157	-3.48954	1.21886e-09	1.17131e-11	0.151022	0.961218	0.635957	-0.583277	0.588988	0.0752391
24158	Acadm	-0.525165	0.0160663	0.00192225	-1.09696	0.00255179	0.000641281	0.0486844	0.989635	0.865644	-0.52722	0.588958	0.0751227
362282	Pck1	-0.136268	0.545782	0.420838	-0.73207	0.106353	0.0499353	0.0445428	0.99319	0.901627	0.278723	0.875754	0.441678
362850	Angptl4	-1.02286	0.100736	0.0407367	-3.31583	1.18464e-07	3.87769e-09	-0.823615	0.483546	0.0452251	1.07087	0.367227	0.0109666
24157	Acaa1	-0.515991	0.0203625	0.00287955	-1.053	0.00949683	0.00295225	-0.462104	0.733846	0.163714	-0.032867	0.985144	0.919681
25757	Cpt1a	-0.840214	0.0272082	0.00481664	-1.80128	3.22163e-06	2.48552e-07	-1.24258	0.0118805	6.9313e-05	0.523213	0.56681	0.0591081
361042	Pck2	-0.298123	0.0425449	0.0104176	-0.730289	0.00141938	0.000329014	-0.281909	0.680068	0.125011	0.11783	0.901114	0.513921
361801	Rxrb	-0.223645	0.063416	0.020095	-0.569447	0.0026753	0.000676046	-0.181641	0.798884	0.232384	0.0801539	0.915034	0.594326
686098	Sorbs1	-0.24074	0.118151	0.0514632	-0.784897	0.00758399	0.0022678	-0.181038	0.909547	0.444426	0.243715	0.803342	0.305325
311839	Slc27a4	-0.279361	0.0138044	0.00147492	-0.345043	0.0872572	0.0394268	-0.377784	0.400871	0.0251679	-0.115257	0.889078	0.476235
