# Supplementary material for: Molecular Signatures Reveal Circadian Clocks May Orchestrate the Homeorhetic Response to Lactation
Source: PLoS One. 2009 Oct 9;4(10):e7395. doi: 10.1371/journal.pone.0007395 (PMC2754660; doi:10.1371/journal.pone.0007395)
Supplement: Table S7 — Changes in expression of genes that enrich the GOTERM_MF_ALL:GO:0003700∼transcription factor activity, selected based on enrichment by 97 genes that were commonly down regulated in all three tissues (p<0.05, unadjusted) during transition from pregnancy to lactation. Values are log base 2 fold change, adjusted and unadjusted (nominal) p-values as calculated across all three tissues (common) and within mammary, liver and adipose tissue. (0.04 MB XLS) [file pone.0007395.s010.xls]

## Sheet: Sheet1
Table S7. Changes in expression of genes that enrich the GOTERM_MF_ALL:GO:0003700~transcription factor activity, selected based on enrichment by 97 genes that were commonly down regulated in all three tissues (p<0.05, unadjusted) during transition from pregnancy to lactation. Values are log base 2 fold change, adjusted and unadjusted (nominal) p-values as calculated across all three tissues (comm…
		Common			Mammary			liver			adipose
entrez	symbol	fold_change	adjusted_p	unadjusted_p	fold_change	adjusted_p	unadjusted_p	fold_change	adjusted_p	unadjusted_p	fold_change	adjusted_p	unadjusted_p
79245	Hsf1	-0.411647	0.0887063	0.0337322	-1.33275	6.84614e-06	6.10454e-07	0.17635	0.892312	0.401929	-0.0785461	0.948104	0.707467
498407	Purb	-0.201982	0.0594604	0.0181063	-0.276675	0.15885	0.0800199	-0.329789	0.461664	0.039075	0.000517189	0.999751	0.997314
288774	Stat2	-0.326223	0.00331972	8.58922e-05	-0.242527	0.453795	0.298737	-0.440181	0.544318	0.0649458	-0.295962	0.747844	0.206917
58850	Nr0b1	-0.145244	0.0537735	0.015307	-0.0184741	0.944329	0.895737	-0.257339	0.579361	0.0761787	-0.159919	0.788668	0.262073
365900	Alx3	-0.118455	0.0634143	0.0200889	-0.19545	0.265192	0.150239	-0.0366459	0.984248	0.783497	-0.123269	0.829626	0.358753
314638	Creb3l3	-0.140558	0.0948173	0.0372037	-0.00254789	0.995326	0.988046	-0.308544	0.582242	0.0779254	-0.110583	0.901114	0.517134
64826	Foxq1	-0.535895	0.0227162	0.00347547	-1.37419	1.19098e-07	3.92552e-09	-0.0814356	0.958975	0.620955	-0.152058	0.829535	0.358485
306655	Irx4	-0.596353	0.0410597	0.009818	-1.67695	3.79636e-07	1.72231e-08	0.00145644	0.998483	0.994623	-0.113561	0.918863	0.600157
308387	Npas1	-0.212648	0.0483038	0.012733	-0.0421361	0.90682	0.832673	-0.329145	0.649752	0.107001	-0.266662	0.728817	0.188042
313666	Zbtb17	-0.600889	0.00484097	0.000182479	-1.21305	1.00814e-06	5.89348e-08	-0.114595	0.930875	0.493934	-0.47502	0.319767	0.00771295
306353	Rfxank	-0.188386	0.0580471	0.0174889	-0.406283	0.0554488	0.0229117	-0.275631	0.657436	0.113523	0.116757	0.894621	0.494515
25747	Ppara	-0.151199	0.0528086	0.0148484	-0.164174	0.372737	0.230153	-0.241837	0.593324	0.0815795	-0.0475876	0.952091	0.724785
362733	Etv1	-0.247195	0.0524068	0.0146396	-0.589111	0.0345287	0.0131725	-0.132354	0.94874	0.556503	-0.0201186	0.986486	0.928554
498607	Mef2b	-0.206079	0.0129266	0.00128883	-0.337823	0.0172311	0.00590123	-0.18275	0.664837	0.117927	-0.0976653	0.852174	0.395857
64572	Vax2	-0.189128	0.0984936	0.0394866	0.110543	0.731185	0.588692	-0.225299	0.831474	0.27442	-0.452627	0.491002	0.0333064
25098	Foxa1	-0.301391	0.0132099	0.00134009	-0.221883	0.383101	0.238971	-0.496082	0.287134	0.0119514	-0.186209	0.809115	0.321235
363872	Znf498	-0.211479	0.0758047	0.0265092	0.0495522	0.891343	0.80744	-0.223523	0.832622	0.276552	-0.460467	0.485919	0.0300844
289754	Xbp1	-0.442793	0.0178827	0.00229841	-0.883791	4.40287e-05	5.51591e-06	-0.610108	0.0576476	0.000602378	0.16552	0.803342	0.30266
361801	Rxrb	-0.223645	0.063416	0.020095	-0.569447	0.0026753	0.000676046	-0.181641	0.798884	0.232384	0.0801539	0.915034	0.594326
304342	Zscan21	-0.512598	0.0108711	0.000909311	-1.17156	2.51887e-06	1.82884e-07	-0.0640096	0.975658	0.709235	-0.302223	0.599502	0.0862672
29300	Gata6	-0.260644	0.00598303	0.000280292	-0.147663	0.548112	0.38555	-0.441061	0.311799	0.0136774	-0.19321	0.787706	0.258523
25154	Pgr	-0.194833	0.0549864	0.0160209	-0.38418	0.0954156	0.0437529	0.12204	0.934368	0.507621	-0.32236	0.601672	0.0872331
368178	Hoxc9	-0.356979	0.0422371	0.0103055	-0.714258	0.254847	0.142736	-0.199219	0.971411	0.677164	-0.157462	0.955293	0.741953
83474	Tfam	-0.271908	0.0430945	0.0106198	-0.669749	0.000493873	9.6461e-05	0.11991	0.898379	0.421924	-0.265884	0.591999	0.0815635
293624	Irf7	-2.34792	9.20315e-05	8.93604e-08	-3.54591	2.77519e-09	3.26237e-11	-2.17502	0.00046442	5.36945e-07	-1.32284	0.0939232	0.000498895
81736	Nfkb1	-0.352306	0.0737079	0.0254275	-1.07965	7.72018e-05	1.08172e-05	0.180989	0.885627	0.376738	-0.158258	0.875525	0.438809
25438	Eno3	-0.921254	0.00586671	0.000270756	-1.50637	0.158254	0.0796783	0.123905	0.991183	0.882116	-1.3813	0.627313	0.106514
81518	Mef2d	-0.269184	0.0116511	0.00104803	-0.44737	0.0612057	0.0257049	-0.152178	0.90055	0.429387	-0.208004	0.794979	0.282438
252917	Nr1d1	-0.861284	0.0115566	0.00102773	-1.62215	0.00330154	0.000865633	-0.645739	0.715255	0.148453	-0.315966	0.888203	0.473108
498918	Irx5	-0.774063	0.00992649	0.000742402	-1.65803	4.35508e-05	5.43817e-06	-0.136828	0.964746	0.646812	-0.527327	0.597606	0.085185
252924	Nr2c1	-0.687904	0.00884362	0.000615295	-1.54812	1.97794e-08	4.01306e-10	-0.348109	0.476388	0.0432867	-0.167482	0.807683	0.316991
307721	Irx3	-0.495297	0.0765249	0.026961	-1.48074	8.57513e-06	7.98971e-07	-0.00513	0.997897	0.982657	-2.21159e-05	0.999959	0.999925
689210	Spdef	-0.943193	0.0293118	0.00546469	-2.55932	8.96099e-10	7.33484e-12	-0.149405	0.936441	0.515339	-0.120852	0.918209	0.598245
117560	Klf9	-0.211057	0.0608586	0.0188076	0.118127	0.62098	0.461235	-0.417851	0.310236	0.0133722	-0.333446	0.526065	0.0441136
296293	Cbfa2t2	-0.146565	0.0659265	0.0214646	-0.298393	0.0775974	0.0342647	-0.122004	0.882087	0.370372	-0.0192999	0.978308	0.886506
311876	Pbx3	-0.387063	0.0586934	0.0177552	-0.965266	0.00103444	0.000228525	-0.397352	0.62473	0.0924575	0.20143	0.846021	0.384555
116545	Pou6f1	-0.183774	0.0293563	0.00551646	-0.240108	0.21191	0.113465	-0.196747	0.766891	0.19134	-0.114467	0.875754	0.442436
309452	Nfkb2	-1.15206	0.0351587	0.00750689	-3.19771	1.23025e-08	2.16397e-10	-0.213876	0.939294	0.522028	-0.0445909	0.978413	0.893433
64571	Vax1	-0.189002	0.0237537	0.00374173	-0.091614	0.667978	0.511687	-0.22594	0.655111	0.112435	-0.249451	0.591785	0.0811585
287608	Supt4h1	-0.35997	0.0223425	0.00338717	-0.829887	0.00117352	0.000264359	-0.216883	0.834723	0.284098	-0.0331402	0.975874	0.86865
305896	Irf9	-0.551086	0.00414492	0.000129933	-0.183221	0.602884	0.441873	-0.844619	0.0843397	0.00124115	-0.625419	0.377453	0.0127527
79431	Bhlhb2	-0.845363	0.00202377	2.42085e-05	-1.27424	0.00327798	0.000858601	-0.697741	0.501627	0.0503234	-0.564107	0.630688	0.109328
25129	Egr4	-0.113591	0.0923259	0.0357122	-0.0206125	0.926236	0.863366	-0.119379	0.859641	0.323141	-0.200781	0.62243	0.101895
364712	Sox4	-0.210781	0.021563	0.00317384	-0.238822	0.410977	0.261745	-0.291657	0.74651	0.172888	-0.101865	0.925406	0.628928
57233	Isl2	-0.135685	0.0622515	0.0195092	-0.0770426	0.702918	0.553857	-0.233564	0.589294	0.0801016	-0.0964488	0.884177	0.459443
29619	Btg2	-0.375106	0.0388518	0.00892131	-0.342051	0.258088	0.145045	-0.842461	0.0742669	0.000963581	0.0591953	0.968217	0.797152
364883	Cdx1	-0.160898	0.0341468	0.0071584	-0.164158	0.506178	0.345738	-0.043832	0.986175	0.799743	-0.274705	0.642305	0.119803
294287	Phf1	-0.230248	0.0144989	0.00161284	-0.278602	0.11496	0.0545625	-0.356429	0.33244	0.0159229	-0.055714	0.942621	0.691171
300656	Trim29	-0.318261	0.0489255	0.0130141	-0.662655	0.028148	0.0104072	-0.262514	0.835816	0.28552	-0.0296151	0.981289	0.903104
171160	Hopx	-0.49219	0.0340689	0.00710215	-0.0906327	0.863105	0.764131	-0.504441	0.64325	0.102931	-0.881497	0.294871	0.00644484
50554	Smad4	-0.131909	0.0903395	0.0345578	-0.157971	0.423875	0.272839	-0.0460157	0.980939	0.746948	-0.19174	0.726032	0.185444
84385	Nr1i2	-0.156095	0.0646805	0.0207491	0.0456747	0.894594	0.812255	-0.261396	0.756605	0.180982	-0.252564	0.736523	0.195692
25646	Otx1	-0.232187	0.0209198	0.00299842	-0.090901	0.775932	0.64485	-0.444409	0.426646	0.0306404	-0.16125	0.865834	0.415495
24309	Dbp	-1.72533	0.00198313	2.29673e-05	-2.00616	0.00580498	0.00165495	-1.90801	0.137006	0.00256499	-1.26181	0.508646	0.0369196
304127	Bach1	-0.171455	0.063699	0.0202618	-0.000736249	0.998755	0.996667	-0.289324	0.651935	0.108981	-0.224306	0.751855	0.209782
309389	Nkx2-3	-0.146561	0.0784498	0.02809	-0.13259	0.590586	0.428489	-0.217812	0.770271	0.197631	-0.0892816	0.913892	0.592765
360745	Lztr1	-0.77052	0.00878886	0.000608624	-1.68966	7.80373e-08	2.28834e-09	-0.154673	0.902984	0.43434	-0.467225	0.46105	0.0235719
306168	Sox21	-0.17581	0.0377609	0.0085443	-0.0598043	0.842271	0.733926	-0.259097	0.715255	0.148184	-0.20853	0.778639	0.241375
306659	Irx1	-0.768305	0.0173787	0.00219491	-1.81934	1.26898e-06	7.94493e-08	-0.296878	0.812778	0.248728	-0.188699	0.884707	0.460226
29148	Myog	-0.49098	0.0372707	0.00831809	-0.100974	0.941862	0.890786	0.0203485	0.997464	0.977921	-1.39231	0.576066	0.0664454
304275	Zkscan5	-0.466854	0.00741952	0.000436746	-0.998805	4.55861e-06	3.77502e-07	-0.163931	0.836907	0.286867	-0.237826	0.652878	0.126516
362581	Scmh1	-0.469136	0.00737702	0.00043296	-0.730854	0.0127835	0.00417656	-0.301733	0.776679	0.208034	-0.374823	0.643994	0.120654
353256	Gtf2i	-0.275547	0.0980756	0.0392593	-0.933172	2.83308e-07	1.16935e-08	0.0824959	0.927559	0.485993	0.024035	0.974048	0.838501
79241	Hoxa5	-0.790569	0.0112088	0.00095714	-1.73786	1.72273e-05	1.8365e-06	-0.114231	0.973294	0.69546	-0.519621	0.594466	0.0828845
25431	Dlx5	-0.769252	0.0489255	0.0130153	-2.20937	2.64463e-06	1.94133e-07	-0.26365	0.898379	0.419164	0.165262	0.919914	0.611289
690450	Taf1b	-0.235538	0.0386919	0.008861	-0.51047	0.0528857	0.0215982	-0.0677247	0.981322	0.749063	-0.128421	0.903212	0.545124
368158	Rorc	-0.553847	0.0540825	0.0154797	-1.56337	8.02718e-06	7.33238e-07	-0.116195	0.962496	0.639935	0.0180204	0.989168	0.942052
54284	Pitx2	-0.42482	0.00895451	0.000631889	-0.213365	0.772141	0.640022	-0.11711	0.985797	0.797141	-0.943986	0.528084	0.0457411
337868	Myod1	-0.541903	0.0546148	0.0157795	-0.0118364	0.996077	0.989398	0.0467657	0.997438	0.95813	-1.66064	0.585555	0.0705083
501099	Srf	-0.121732	0.0449391	0.0113013	-0.119757	0.479342	0.320438	-0.120614	0.856511	0.317052	-0.124826	0.803342	0.300758
25714	Myf6	-0.459423	0.0403712	0.00950572	-0.0765089	0.960722	0.925586	0.01373	0.997897	0.986626	-1.31549	0.637423	0.11645
308406	Six5	-0.512432	0.0277825	0.0049812	-1.35693	1.59547e-06	1.03641e-07	-0.0969608	0.958558	0.61512	-0.0834105	0.936041	0.665178
287521	Mnt	-0.416551	0.0309562	0.00605161	-1.04895	4.25218e-05	5.26154e-06	-0.318281	0.636743	0.0990315	0.117579	0.902547	0.53348
307740	Sall1	-0.490292	0.0394812	0.00913114	-0.235364	0.824888	0.710321	0.149299	0.988821	0.813599	-1.38481	0.502103	0.0357161
60563	Hr	-0.229623	0.0430945	0.0106166	-0.406559	0.104443	0.0487927	-0.0736045	0.975658	0.711857	-0.208705	0.802273	0.299141
287662	Pcgf2	-0.279295	0.0560985	0.0165064	-0.761149	7.33448e-05	1.01293e-05	-0.221683	0.685205	0.128284	0.144947	0.806645	0.314172
81819	Pax8	-0.102788	0.070091	0.0236238	-0.0265236	0.891582	0.807948	-0.143497	0.768986	0.195126	-0.138344	0.75438	0.211166
363632	Sox15	-0.598698	0.0331124	0.00675107	-1.60336	2.59196e-07	1.04274e-08	-0.316247	0.678548	0.124389	0.12351	0.9027	0.541021
299347	Brf1	-0.248359	0.0486576	0.0129059	-0.494407	0.0440147	0.017366	0.0127106	0.997438	0.948593	-0.263381	0.729344	0.188546
361508	Mzf1	-0.135088	0.0674306	0.0222244	-0.0892507	0.723764	0.57787	-0.290656	0.581983	0.0774445	-0.0253573	0.97657	0.874045
81710	Msx1	-0.482083	0.0115566	0.00102994	-1.00808	0.000885768	0.000190667	-0.288649	0.794743	0.228469	-0.14952	0.901114	0.528739
291960	Hsf4	-0.363013	0.0340227	0.00706413	-0.895279	0.00375657	0.00100456	-0.0957392	0.973294	0.697127	-0.0980209	0.942611	0.690299
83514	Tsc22d3	-0.259576	0.0540231	0.0154486	-0.448271	0.126474	0.0610896	-0.0725563	0.981414	0.75437	-0.2579	0.789366	0.270995
24577	Myc	-0.886864	0.0121435	0.00114202	-1.86652	0.000803452	0.000170289	-0.288929	0.933985	0.50697	-0.505137	0.783397	0.249861
29362	Tef	-0.394962	0.0321546	0.00644828	-0.276653	0.453596	0.298527	-0.53305	0.502596	0.0508521	-0.375183	0.699548	0.161973
29203	Foxd3	-0.168882	0.051342	0.0141857	-0.0606895	0.813172	0.695228	-0.233233	0.70486	0.139515	-0.212723	0.714891	0.176338
293674	Drap1	-0.217039	0.00586671	0.000270556	-0.21117	0.367606	0.225993	-0.23666	0.752393	0.176269	-0.203286	0.779297	0.243344
300947	Tfdp2	-0.446	0.00976631	0.000725415	-0.326304	0.335634	0.201649	-0.551122	0.455073	0.0356244	-0.460574	0.589243	0.0755953
684980	Tsc22d4	-0.147436	0.046005	0.0117262	-0.0450696	0.841042	0.73214	-0.177718	0.758427	0.183759	-0.219521	0.626105	0.103424
59112	Hand1	-0.168654	0.0275372	0.00490126	-0.0522306	0.793301	0.668401	-0.273471	0.432102	0.0314181	-0.18026	0.677288	0.146439
364069	Hlx	-0.643674	0.00304276	6.88886e-05	-0.950564	0.00424568	0.00115459	-0.626999	0.394389	0.0238745	-0.35346	0.729344	0.188682
362051	Lmo4	-0.60364	0.0151465	0.00172716	-1.45575	1.21472e-08	2.12607e-10	-0.345331	0.421968	0.029097	-0.00984125	0.989719	0.94817
25126	Stat5b	-0.526673	0.0197504	0.00272803	-1.26504	1.45982e-05	1.50114e-06	-0.223019	0.84146	0.29199	-0.0919588	0.934507	0.661242
24253	Cebpb	-0.34958	0.0195968	0.00267323	-0.713658	0.00924159	0.00286164	-0.150769	0.93118	0.495105	-0.184313	0.860179	0.405266
29361	Sox10	-0.504611	0.0332797	0.00680142	-1.36178	1.79478e-06	1.2034e-07	0.0381928	0.989635	0.844526	-0.190248	0.817152	0.332648
64186	Ascl1	-1.34386	0.0535952	0.0152002	-0.0571193	0.936042	0.881427	-3.95044	2.60888e-07	4.54351e-11	-0.0240063	0.990095	0.950005
360737	Tbx1	-0.172017	0.0506578	0.0138025	-0.103746	0.650623	0.492159	-0.233573	0.685205	0.128431	-0.178733	0.777997	0.240596
