# Supplementary material for: Molecular Signatures Reveal Circadian Clocks May Orchestrate the Homeorhetic Response to Lactation
Source: PLoS One. 2009 Oct 9;4(10):e7395. doi: 10.1371/journal.pone.0007395 (PMC2754660; doi:10.1371/journal.pone.0007395)
Supplement: Table S8 — Changes in expression of genes that enrich the GOTERM_BP_ALL:GO:0048511∼rhythmic process, selected based on enrichment by 13 genes that were commonly down regulated in all three tissues (p<0.05, unadjusted) during transition from pregnancy to lactation. Values are log base 2 fold change, adjusted and unadjusted (nominal) p-values as calculated across all three tissues (common) and within mammary, liver and adipose tissue. (0.02 MB XLS) [file pone.0007395.s011.xls]

## Sheet: Sheet1
Table S8. Changes in expression of genes that enrich the GOTERM_BP_ALL:GO:0048511~rhythmic process, selected based on enrichment by 13 genes that were commonly down regulated in all three tissues (p<0.05, unadjusted) during transition from pregnancy to lactation. Values are log base 2 fold change, adjusted and unadjusted (nominal) p-values as calculated across all three tissues (common) and withi…
		Common			Mammary			liver			adipose
entrez	symbol	fold_change	adjusted_p	unadjusted_p	fold_change	adjusted_p	unadjusted_p	fold_change	adjusted_p	unadjusted_p	fold_change	adjusted_p	unadjusted_p
79431	Bhlhb2	-0.845363	0.00202377	2.42085e-05	-1.27424	0.00327798	0.000858601	-0.697741	0.501627	0.0503234	-0.564107	0.630688	0.109328
24309	Dbp	-1.72533	0.00198313	2.29673e-05	-2.00616	0.00580498	0.00165495	-1.90801	0.137006	0.00256499	-1.26181	0.508646	0.0369196
29362	Tef	-0.394962	0.0321546	0.00644828	-0.276653	0.453596	0.298527	-0.53305	0.502596	0.0508521	-0.375183	0.699548	0.161973
79252	Adamts1	-0.868586	0.00163743	1.33261e-05	-1.41624	0.000198808	3.32039e-05	-0.566736	0.529175	0.0578296	-0.622782	0.514199	0.0383505
25154	Pgr	-0.194833	0.0549864	0.0160209	-0.38418	0.0954156	0.0437529	0.12204	0.934368	0.507621	-0.32236	0.601672	0.0872331
117019	Eif2b4	-0.725971	0.0218334	0.00324156	-1.58862	0.000934194	0.000202718	-0.350004	0.873576	0.354025	-0.239288	0.901114	0.524585
25196	Inhbb	-0.557705	0.0764724	0.0268854	-1.75587	3.00518e-05	3.50134e-06	0.0644419	0.989635	0.833645	0.0183151	0.990775	0.952383
252917	Nr1d1	-0.861284	0.0115566	0.00102773	-1.62215	0.00330154	0.000865633	-0.645739	0.715255	0.148453	-0.315966	0.888203	0.473108
192223	Opn4	-0.111713	0.0616146	0.0192023	-0.182955	0.281822	0.16231	-0.082803	0.938737	0.521199	-0.0693826	0.913274	0.590488
24504	Inha	-0.240127	0.0803852	0.029238	-0.75208	0.000592645	0.000119726	-0.012819	0.996344	0.93977	0.044519	0.967181	0.793123
65032	Htr7	-0.137209	0.076171	0.026694	0.0290746	0.893824	0.811088	-0.339705	0.252279	0.0087912	-0.100998	0.861957	0.409058
25126	Stat5b	-0.526673	0.0197504	0.00272803	-1.26504	1.45982e-05	1.50114e-06	-0.223019	0.84146	0.29199	-0.0919588	0.934507	0.661242
24600	Nos3	-0.208061	0.00840547	0.000559193	-0.217706	0.23623	0.129388	-0.147389	0.846549	0.299084	-0.259088	0.588958	0.0735125
