# Supplementary material for: Molecular Signatures Reveal Circadian Clocks May Orchestrate the Homeorhetic Response to Lactation
Source: PLoS One. 2009 Oct 9;4(10):e7395. doi: 10.1371/journal.pone.0007395 (PMC2754660; doi:10.1371/journal.pone.0007395)
Supplement: Table S10 — Changes in core clock gene set during the transition from pregnancy to lactation across the three tissues (common) and within mammary, liver and adipose tissue. Values are log base 2 fold change and corresponding adjusted and unadjusted (nominal) p-values. (0.02 MB XLS) [file pone.0007395.s013.xls]

## Sheet: Sheet1
Table S10. Changes in core clock gene set during the transition from pregnancy to lactation across the three tissues (common) and within mammary, liver and adipose tissue. Values are log base 2 fold change and corresponding adjusted and unadjusted (nominal) p-values.
		Common			Mammary			liver			adipose
entrez	symbol	fold_change	adjusted_p	unadjusted_p	fold_change	adjusted_p	unadjusted_p	fold_change	adjusted_p	unadjusted_p	fold_change	adjusted_p	unadjusted_p
29657	Arntl	1.45274	0.00282514	5.93947e-05	2.12618	0.000643754	0.000131901	1.30075	0.280054	0.0112905	0.931308	0.571504	0.062163
252917	Nr1d1	-0.861284	0.0115566	0.00102773	-1.62215	0.00330154	0.000865633	-0.645739	0.715255	0.148453	-0.315966	0.888203	0.473108
60447	Clock	0.21464	0.0138044	0.00147446	0.30815	0.0578057	0.0240807	0.098224	0.914038	0.453192	0.237547	0.589243	0.0765243
63840	Per2	-0.202882	0.506159	0.38006	-0.303678	0.673564	0.518428	0.0522466	0.994043	0.911207	-0.357215	0.878241	0.448145
78962	Per3	-0.239743	0.131633	0.0600456	-0.00830592	0.988013	0.972613	-0.476653	0.525036	0.0567919	-0.23427	0.819561	0.336989
299691	Cry1	0.198591	0.399943	0.275892	0.824247	0.0914695	0.0416726	-0.160451	0.971574	0.680752	-0.068022	0.975874	0.861356
170917	Cry2	-0.106591	0.14362	0.0679458	0.0186805	0.941421	0.889858	-0.0944085	0.927559	0.485876	-0.244044	0.590282	0.0786834
58822	Csnk1e	-0.124095	0.0632462	0.0199916	-0.0429495	0.853074	0.748334	-0.214358	0.663775	0.117161	-0.114978	0.851425	0.393127
300807	Rora	0.739632	0.11906	0.0520343	2.5681	1.13648e-06	6.93722e-08	-0.168473	0.96173	0.63697	-0.180733	0.920022	0.612769
24309	Dbp	-1.72533	0.00198313	2.29673e-05	-2.00616	0.00580498	0.00165495	-1.90801	0.137006	0.00256499	-1.26181	0.508646	0.0369196
114519	Nfil3	0.189218	0.101646	0.0413611	0.328771	0.351071	0.213412	0.0965892	0.975658	0.711133	0.142294	0.912196	0.585911
79431	Bhlhb2	-0.845363	0.00202377	2.42085e-05	-1.27424	0.00327798	0.000858601	-0.697741	0.501627	0.0503234	-0.564107	0.630688	0.109328
309288	Rorb	-0.0754473	0.357988	0.235978	0.124839	0.602729	0.44155	-0.0630355	0.973294	0.696417	-0.288146	0.594466	0.0824282
192223	Opn4	-0.111713	0.0616146	0.0192023	-0.182955	0.281822	0.16231	-0.082803	0.938737	0.521199	-0.0693826	0.913274	0.590488
65032	Htr7	-0.137209	0.076171	0.026694	0.0290746	0.893824	0.811088	-0.339705	0.252279	0.0087912	-0.100998	0.861957	0.409058
